# Supplementary material for: Campylobacter jejuni in Different Canine Populations: Characteristics and Zoonotic Potential
Source: Microorganisms. 2021 Oct 26;9(11):2231. doi: 10.3390/microorganisms9112231 (PMC8618475; doi:10.3390/microorganisms9112231)
Supplement: Supplementary file 1 [file microorganisms-09-02231-s001.zip › Supplementary Table 1.xlsx]

## Sheet: ST6461
Supplementary Table 1: Genomes from Campylobacter jejuni ST-6461 included in the phylogenetic analysis
Isolate	Country	Year	Source	flaA svr	ENA accession number
OXC9225	UK	2014	Human	287	ERR924707
OXC9807	UK	2015	Human	287	ERR1658742
OXC9880	UK	2015	Human	287	ERR1658810
OXC9947	UK	2015	Human	287	ERR1658874
ARI2754	UK	2013	Human	67	ERR450444
ARI2760	UK	2013	Human	67	ERR450450
ARI2788	UK	2013	Human	67	ERR450478
NWC272	UK	2015	Human	287	SRR10036963
NWC550	UK	2016	Human	287	SRR10053460
OXC10337	UK	2016	Human	287	SRR10053586
NWC851	UK	2016	Human	1664	SRR10011358
OXC10746	UK	2017	Human	208	SRR9993622
OXC10836	UK	2017	Human	287	SRR9989402
OXC10833	UK	2017	Human	287	SRR9989359
NWC1473	UK	2017	Human	287	SRR9989354
OXC10886	UK	2017	Human	287	SRR9989874
OXC10857	UK	2017	Human	287	SRR9974345
NWC1446	UK	2017	Human	287	SRR9989349
NWC1555	UK	2017	Human	1670	SRR9974483
OXC11063	UK	2017	Human	287	SRR9968680
NWC1735	UK	2017	Human	-	SRR9968991
OXC11067	UK	2017	Human	287	SRR9969046
OXC11165	UK	2017	Human	287	SRR9962525
NWC1885	UK	2017	Human	287	SRR9962426
NWC1876	UK	2017	Human	287	SRR9968682
OXC11174	UK	2017	Human	287	SRR9974391
OXC11262	UK	2017	Human	287	SRR9962213
NWC1988	UK	2017	Human	287	SRR9948606
OXC11263	UK	2017	Human	1670	SRR9948605
NWC1951	UK	2017	Human	1386	SRR9962311
NWC1992	UK	2017	Human	-	SRR9945282
OXC11344	UK	2017	Human	287	SRR9945217
NWC2150	UK	2017	Human	287	SRR9945221
NWC2179	UK	2018	Human	38;117	SRR9947543
FDI475	UK	2017	Chicken	1670	SRR9945174
NWC2250	UK	2018	Human	287	SRR9933971
NWC2252	UK	2018	Human	-	SRR9933990
NWC2299	UK	2018	Human	287;1670	SRR9934327
OXC11497	UK	2018	Human	103	SRR9934313
NWC2317	UK	2018	Human	287;1670	SRR9934204
NWC2320	UK	2018	Human	287	SRR9934248
NWC2303	UK	2018	Human	38;117	SRR9933995
NWC2330	UK	2018	Human	-	SRR9933954
NWC2338	UK	2018	Human	287;1670	SRR9934280
OXC11529	UK	2018	Human	287;1670	SRR9942901
OXC11531	UK	2018	Human	287;1670	SRR9942771
NWC2341	UK	2018	Human	287;1670	SRR9945062
OXC11576	UK	2018	Human	287	SRR9923911
NWC2414	UK	2018	Human	287;1670	SRR9923828
NWC2387	UK	2018	Human	287	SRR9942651
OXC11574	UK	2018	Human	287	SRR9934323
OXC11606	UK	2018	Human	287	SRR9922756
NWC2428	UK	2018	Human	287;1670	SRR9923967
NWC2464	UK	2018	Human	287	SRR9901557
OXC11651	UK	2018	Human	1670	SRR9901694
OXC11645	UK	2018	Human	287;1670	SRR9902236
OXC11641	UK	2018	Human	287	SRR9911789
NWC2590	UK	2018	Human	287;1670	SRR9923977
OXC11719	UK	2018	Human	287;1670	SRR9923781
OXC11727	UK	2018	Human	287	SRR9921336
NWC2600	UK	2018	Human	287;1670	SRR9921324
FDI579	UK	2018	Chicken	287;1670	SRR9901597
FDI581	UK	2018	Chicken	287	SRR9901800
NWC2648	UK	2018	Human	287	SRR9924032
OXC11755	UK	2018	Human	34	SRR9924084
NWC2637	UK	2018	Human	-	SRR9902591
OXC11762	UK	2018	Human	-	SRR9924060
NWC2655	UK	2018	Human	-	SRR9921337
NWC2671	UK	2018	Human	287;1670	SRR9901610
FDI589	UK	2017	Chicken	34	SRR9902230
OXC11820	UK	2018	Human	-	SRR9934295
FDI604	UK	2018	Chicken	-	SRR9911421
NWC2750	UK	2018	Human	30	SRR9923916
NWC2766	UK	2018	Human	-	SRR9923941
NWC2744	UK	2018	Human	287	SRR9924062
OXC11833	UK	2018	Human	287;1670	SRR9923926
NWC2782	UK	2018	Human	1670	SRR9923870
NWC2799	UK	2018	Human	287;1670	SRR9923900
OXC11880	UK	2018	Human	287;1670	SRR9933991
NWC2805	UK	2018	Human	287	SRR9911157
NWC2454	UK	2018	Human	287	SRR9924079
FDI532	UK	2018	Chicken	287	SRR9901930
FDI526	UK	2018	Chicken	287;1670	SRR9901714
FDI524	UK	2018	Chicken	287;1670	SRR9901982
NWC2820	UK	2018	Human	287	SRR9900573
FDI815	UK	2017	Chicken	287;1670	SRR9898825
RL17004066	UK	2017	-	287	SRR10139501
RL17000578	UK	2017	Chicken	287;1670	SRR10139437
RL17001713	UK	2017	Chicken	287;1670	SRR10139500
RL17001992	UK	2017	Chicken	287;1670	SRR10139434
RL17002004	UK	2017	Chicken	287;1670	SRR10139520
Br2/1*	PT	2020	Dog	67	ERR5922437
Br7/2*	PT	2020	Dog	49;395	ERR5922434
Br8/1*	PT	2020	Dog	49	ERR5922438
4010*	PT	2020	Human	67	ERR5922431
						*Location and date of collection of the PT isolates
						Isolate	Source	Location	Date
						Br2/1	Dog	Monção	2020-11-20
						Br7/2	Dog	Monção	2020-11-20
						Br8/1	Dog	Monção	2020-11-20
						4010	Human	Arouca	2020-06-04
