# Supplementary material for: Campylobacter jejuni in Different Canine Populations: Characteristics and Zoonotic Potential
Source: Microorganisms. 2021 Oct 26;9(11):2231. doi: 10.3390/microorganisms9112231 (PMC8618475; doi:10.3390/microorganisms9112231)
Supplement: Supplementary file 1 [file microorganisms-09-02231-s001.zip › Supplementary Table 2.xlsx]

## Sheet: ST22
Supplementary Table 2: Genomes from Campylobacter jejuni ST-22 included in the phylogenetic analysis.
Isolate	Country	Year	Source	flaA svr	ENA accession number
D5476	USA	1998	Human	106;442	SRR1993471
D0445	USA	1983	Human	106;442	SRR1993342
OXC2153	UK	2006	Human	161	SRR8881569
OXC2413	UK	2007	Human	106	SRR8881467
OXC6264	UK	2011	Human	106;442	ERR083881
OXC6414	UK	2011	Human	161;442	ERR084028
OXC6626	UK	2011	Human	161;442	ERR108388
OXC6641	UK	2011	Human	106	ERR108403
OXC6644	UK	2011	Human	106;442	ERR128729
OXC6645	UK	2011	Human	106	ERR128730
OXC6755	UK	2011	Human	161;442	ERR137016
OXC6796	UK	2012	Human	161;442	ERR137057
OXC6966	UK	2012	Human	161;442	ERR189808
OXC7158	UK	2012	Human	161;442	ERR193206
OXC5443	UK	2010	Human	161;442	ERR553778
OXC6866	UK	2012	Human	106;442	ERR356068
OXC6887	UK	2012	Human	106;442	ERR356089
OXC6902	UK	2012	Human	106;442	ERR356103
OXC7048	UK	2012	Human	161	ERR221330
OXC7085	UK	2012	Human	106;442	ERR221366
OXC7178	UK	2012	Human	106;442	ERR222692
OXC7364	UK	2012	Human	106;442	ERR278248
OXC7367	UK	2012	Human	106;442	ERR278251
OXC7375	UK	2012	Human	106;442	ERR278258
OXC7463	UK	2012	Human	106;442	ERR278369
OXC7490	UK	2012	Human	106;442	ERR278395
OXC7809	UK	2013	Human	106;442	ERR330565
OXC7818	UK	2013	Human	161	ERR330629
OXC7838	UK	2013	Human	106;442	ERR330599
OXC7666	UK	2012	Human	161;442	ERR343086
OXC7697	UK	2013	Human	106;442	ERR343088
OXC5212	UK	2010	Human	161;442	ERR386334
OXC8169	UK	2013	Human	161	ERR386410
OXC7942	UK	2013	Human	106;442	ERR386432
OXC5212R	UK	2010	Human	161;442	ERR757214
OXC8800	UK	2014	Human	161;442	ERR713705
OXC8868	UK	2014	Human	106;442	ERR713760
OXC9036	UK	2014	Human	161;442	ERR869680
OXC9136	UK	2014	Human	106;442	ERR869603
OXC9142	UK	2014	Human	106;442	ERR869609
OXC9245	UK	2014	Human	106;442	ERR924725
OXC8987	UK	2014	Human	161;442	ERR736714
OXC9343	UK	2014	Human	106;442	ERR924829
OXC9601	UK	2015	Human	106;442	ERR1658544
OXC9681	UK	2015	Human	106;442	ERR1658620
OXC9768	UK	2015	Human	106;442	ERR1658703
OXC9778	UK	2015	Human	106;442	ERR1658713
OXC9895	UK	2015	Human	106;442	ERR1658824
OXC9909	UK	2015	Human	106;442	ERR1658837
ARI1517	UK	2012	Human	106;442	ERR419326
ARI1542	UK	2012	Human	161	ERR419350
ARI1544	UK	2012	Human	106;442	ERR419352
ARI1591	UK	2012	Human	106;442	ERR419386
ARI1786	UK	2012	Human	106;442	ERR419891
ARI1788	UK	2012	Human	106	ERR419893
ARI1836	UK	2012	Human	106	ERR419927
ARI1938	UK	2012	Human	161	ERR419441
ARI2483	UK	2013	Human	106	ERR450218
ARI2599	UK	2013	Human	161	ERR450309
C0632	UK	2013	chicken	161;442	ERR460676
ARI2344	UK	2013	Human	161;442	ERR470727
ARI3278	UK	2014	Human	161;442	ERR646709
ARI3321	UK	2014	Human	106;442	ERR646783
C1018	UK	2014	Chicken	106;442	ERR767457
ARI3891	UK	2015	Human	106;442	ERR976289
C0276	UK	2011	chicken	161	ERR211193
NWC256	UK	2016	Human	106	SRR10049789
ARI3902	UK	-	Human	106;442	ERR1343443
ARI4172	UK	2015	Human	106;442	ERR1349098
OXC10276	UK	2016	Human	161	SRR10049959
ACP163	UK	2016	chicken	106	SRR10053516
NWC1327	UK	2017	Human	106	SRR10002303
F1200	UK	2001	Human	161	ERR1343543
F1108	UK	2001	Human	161;442	ERR1343646
2010D-7920	USA	-	Human	106	SRR1975126
20100851	USA	-	Human	161;442	SRR1975154
2010D-7921	USA	-	Human	106;442	SRR1993319
2005782	USA	-	Human	106;442	SRR1993517
20070225	USA	-	Human	106;442	SRR1993524
20070697	USA	-	Human	106;442	SRR1993525
PNUSAC000105	USA	2015	Human	106;442	SRR2106080
PNUSAC000107	USA	2015	Human	106;442	SRR2106081
2012D-9275	USA	-	Human	161;442	SRR3215188
Br4/2*	PT	2020	Dog	161	ERR5922435
Br8/2*	PT	2020	Dog	161	ERR5922439
Br9*	PT	2020	Dog	161	ERR5922440
A11/2*	PT	2020	Dog	161	ERR5922436
3977*	PT	2020	Human	161	ERR5922441
4020*	PT	2020	Human	161	ERR5922432
4093*	PT	2020	Human	106	ERR5922433
4113*	PT	2020	Human	296	ERR5922442
						*Location and date of collection of the PT isolates
						Isolate	Source	Location	Date
						Br4/2	Dog	Monção	2020-11-20
						Br8/2	Dog	Monção	2020-11-20
						Br9	Dog	Monção	2020-11-20
						A11/2	Dog	Porto	2020-09-24
						3977	Human	Vila Real	2020-01-12
						4020	Human	Cascais	2020-07-13
						4093	Human	Ovar	2020-09-30
						4113	Human	Viseu	2020-08-08
