# Supplementary material for: Campylobacter jejuni in Different Canine Populations: Characteristics and Zoonotic Potential
Source: Microorganisms. 2021 Oct 26;9(11):2231. doi: 10.3390/microorganisms9112231 (PMC8618475; doi:10.3390/microorganisms9112231)
Supplement: Supplementary file 1 [file microorganisms-09-02231-s001.zip › Supplementary Table 3.xlsx]

## Sheet: Folha1
Supplementary Table 3: Summary of the results from both sampling events from the boarhounds (n=17 dogs)
				First sampling point			Second sampling point
Dog	Sex	Age		Recently hunting	Campylobacter species		Recently hunting	Campylobacter species
B1	F	0-2		No	Ø		a	a
B2	M	>4-8		Yes	C. lari		Yes	C. lari + C. jejuni (ST-6461)
B3	M	>8		Yes	C. jejuni (ST-48)		Yes	C. lari
B4	F	>4-8		No	Ø		Yes	C. lari + C. jejuni (ST-22)
B5	F	>2-4		Yes	C. lari		Yes	C. lari + C. jejuni (ST-22)
B6	F	0-2		No	C. lari		Yes	C. lari + C. jejuni (ST-22)
B7	M	0-2		Yes	C. lari		Yes	C. lari + C. jejuni (ST-6461)
B8	M	>2-4		Yes	C. lari		Yes	C. jejuni (ST-6461) + C. jejuni ST-22)
B9	M	>2-4		Yes	C. jejuni (ST-8569)		Yes	C. jejuni (ST-22)
B10	M	0-2		Yes	Ø		Yes	Ø
B11	F	>2-4		Yes	Ø		Yes	Ø
B12	F	>2-4		Yes	Ø		Yes	Ø
B13	F	0-2		No	C. lari		Yes	Ø
B14	M	>2-4		Yes	Ø		Yes	Ø
B15	M	0-2		Yes	Ø		Yes	Ø
B16	M	0-2		Yes	Ø		a	a
B17	F	>2-4		Yes	C. lari		Yes	Ø
Ø No Campylobacter spp. isolate was obtained in this sample.
a Dog not present in the kennel at the time of collection, swab not performed.
The MLST Sequence Types of the Campylobacter jejuni isolates are represented between parentheses
