# Supplementary material for: Campylobacter jejuni in Different Canine Populations: Characteristics and Zoonotic Potential
Source: Microorganisms. 2021 Oct 26;9(11):2231. doi: 10.3390/microorganisms9112231 (PMC8618475; doi:10.3390/microorganisms9112231)
Supplement: Supplementary file 1 [file microorganisms-09-02231-s001.zip › Supplementary Table 4.xlsx]

## Sheet: Folha1
Supplementary Table 4: Extended MLST and flaA svr of Campylobacter jejuni ST-22 and ST-6461 isolates
	ST-22											ST-6461
Locus	Dog Isolates					Human Isolates						Dog Isolates				Human Isolate
	Br4/2	Br8/2	Br9	A11/2		3977	4020	4093	4113			Br2/81	Br7/2	Br8/1		4010
aspA	1	1	1	1		1	1	1	1			2	2	2		2
fadk	17	17	17	17		17	17	17	17			28	-	28		28
fasd	12	12	12	12		12	12	12	12			4	4	4		4
fdapE	92	92	92	92		92	92	92	92			105	105	105		105
fddlA	16	16	16	16		16	16	16	16			11	11	11		11
feftS	26	26	26	26		26	26	26	26			1	1	1		1
ffumC	11	11	11	11		11	11	11	11			6	6	6		6
filvD	14	14	14	14		14	14	69	14			18	18	18		18
flepP	8	8	8	8		8	8	8	8			5	5	5		5
fmdh	20	20	20	20		20	20	20	20			4	4	4		4
fmutY	92	92	92	92		92	92	64	92			1	1	1		1
fnuoH	15	15	15	15		15	15	15	15			1	1	1		1
fpgi	2	2	2	2		2	2	2	2			7	7	7		7
ftpi	1	1	1	1		1	1	1	1			12	12	12		12
fyphC	15	15	15	15		15	15	15	15			1	1	1		1
glnA	3	3	3	3		3	3	3	3			17	17	17		17
gltA	6	6	6	6		6	6	6	6			5	5	5		5
glyA	4	4	4	4		4	4	4	4			2	2	2		2
pgm	3	3	3	3		3	3	3	3			10	10	10		10
tkt	3	3	3	3		3	3	3	3			59	59	59		59
uncA	3	3	3	3		3	3	3	3			6	6	6		6
FlaA svr	161	161	161	161		161	161	106	296			67	49	49		67
													395
The allelic differences between isolates are highlighted with bold
